# Supplementary material for: PATRIOT: A Pipeline for Tracing Identity-by-Descent for Chromosome Segments to Improve Genomic Prediction in Self-Pollinating Crop Species
Source: Front Plant Sci. 2021 Sep 29;12:676269. doi: 10.3389/fpls.2021.676269 (PMC8562157; doi:10.3389/fpls.2021.676269)
Supplement: Supplementary file 1 [file Data_Sheet_1.csv]

Line	Female Parent	Male Parent
0	-	-
40	0	0
64.4	0	0
112	0	0
168	Feng Jiao 66-12	Tai Yuan Zao
202	0	0
238	0	0
245	0	0
301	IA1006	Legacy
304	0	0
306	IA1006	Legacy
411	0	0
441	0	0
605	0	0
614	0	0
701	0	0
703	0	0
741	0	0
790	0	0
850	0	0
851	0	0
866	0	0
877	0	0
1136	0	0
1698	0	0
1843	0	0
1936	0	0
2000	0	0
2038	Xiang Dou 3 Hao	Kai Shan Bai
2067	0	0
2139	0	0
2190	0	0
2240	0	0
2534	0	0
2835	0	0
2877	0	0
2932	0	0
3012	0	0
3105	0	0
3171	L77-994	PI556593
3206	0	0
3276	0	0
3293	0	0
3342	0	0
3481	0	0
3660	0	0
4485	0	0
4747	0	0
5007	0	0
5024	0	0
5081	0	0
5155	0	0
5157	0	0
5261	0	0
5621	PI458506	PI602502
5902	PI567604	Ji Ti 5 Hao
5961	PI556814	PI534645
6041	0	0
6084	0	0
6202	Xiao Jin Huang 1 Hao	Gong Jiao 5706
6203	Yi Shui Ping Ding Huang	Qi Huang 1 Hao
6303	PI578498	Qi Huang 1 Hao
6306	PI578498	PI88782
6347	PI518675	PI556781
6363	PI518675	PI556869
6510	Qi Huang 1 Hao	Ji Lin 2 Hao
6520	Qi Huang 1 Hao	A66
6526	1608174	6301B Hun-26
6532	PI578498	Nong Za 9-3
6810	Jing Huang 3 Hao	PI561327
7013	6510	Qi Huang 13
7032	6203	6520
7033	6203	6532
7106	0	0
7110	PI548467	69-2
7133	Zao Feng 1 Hao	Jiu Nong 2 Hao
7144	0	0
7178	0	0
7213	Jin Dou 1 Hao	Ri Ben Da Bai Mei
7219	He Ze 2084	6306
7253	Sui 70-6	PI548506
7333	Si Dou 2 Hao	He Nan Zao Feng 1 Hao
7406	0	0
7517	PI89783	Huai Yin Da Si Li
7583	Asgrow 2552	SN30003
7583	Yue Jin 4 Hao	PI548687
7605	7013	Yan Bian 7001-23
7614	2014346	PI548682
7821	Nai Yin Hei Dou	You Bian 31
8861	0	0
8901	PI436562	Bei Jing Dou
9007	0	0
9008	0	0
9042	0	0
9092	0	0
9132	0	0
9163	0	0
9242	0	0
9244	0	0
9281	0	0
9294	0	0
10003	0	0
10005	0	0
10007	0	0
10009	0	0
10010	0	0
10011	0	0
10013	0	0
10014	0	0
10022	0	0
10428	0	0
10928	80053	4MP4148-32
11415	0	0
12465	PI592535	90733
13007	PI568244	90733
13404	0	0
13873	0	0
13946	0	0
14624	0	0
16628	0	0
16728	0	0
16977	0	0
17219	0	0
18336	0	0
20895	0	0
21028	PI550730	PI584464
21052	ST2250	90676A
21063	PI561711	90683C
21066	MO12557	90688A
21069	MO92117-18	90682E
21070	PI584465	90688C
21080	PI578038	90682C
21082	PI542062	90685A
21096	0	0
21097	PI561711	21063
21111	PI578038	21080
21119	PI572284	21070
21132	PI540454	21082
21202	0	0
21231	0	0
21232	0	0
21238	0	0
21239	0	0
21710	PI561711	21097
21720	PI592546	21111
21721	PI568241	21119
21726	PI540454	21132
27204	0	0
30094	5961	PI556814
30107	XB33B	5961
30124	PI556910	30094
30129	XB33B	30107
30199	PI556910	30124
30214	PI556911	30129
30294	PI556910	30199
30310	PI556910	30294
30333	0	0
30388	PI556910	30310
30438	Pioneer 2981 x Asgrow 3127	Pioneer 2981 x (MV2E1 x Resnik)
30805	0	0
31438	PI592540	PI584463
31766	0	0
31910	31438	PI592540
32127	PI592547	31910
32332	0	0
32745	PI592547	32127
34606	0	0
34754	0	0
36478	0	0
37209	PI594383	PI606072
37357	0	0
37370	0	0
37393	Asgrow 3269	PI606072
40138	0	0
40656	PI602060	MON40-3-2
45270	ST2250	21721
45282	3660	21726
45477	PI598066	AGQ48803
46408	0	0
46427	0	0
49291	0	0
50001	0	0
50226	0	0
50321	0	0
50618	0	0
51232	0	0
51509	0	0
53840	0	0
56555	0	0
56568	0	0
60606	0	0
63639	0	0
63809	0	0
66635	0	0
66640	0	0
66643	0	0
66764	PI548519	PI548557
70543	PI518664	90773
70824	50321	31001-61
70887	PI518664	90773
70961	W8520-044	70543
71495	PI595692	70887
74628	Qi Huang 12	PI602994
76599	CM266	Dairyland DSR304
76713	0	0
76746	0	0
76751	0	0
76770	0	0
76983	0	0
78067	0	0
79076	76031-0-1	76033-0-1-1
80053	Williams 79 x Wells II	CM158
80451	0	0
82285	L77-994 x SRF 250	PI556781
88414	PI591630	2702R
90509	0	0
90675	PI584463	G40-3P9273
90676	ST2250	G40-3P9392
90679	0	0
90682	PI572285	G40-3P9341
90683	PI578038	G40-3P9392
90686	PI550730	G40-3P9392
90687	PI584466	G40-3P9341
90688	PI539936	G40-3P9392
90733	PI592538	90676
90738	0	0
90753	ST2250	90682
90755	PI578038	90683
90773	PI564714	90688
91133	0	0
91183	PI592546	21720
91533	0	0
91608	0	0
93258	0	0
94020	0	0
94523	0	0
96916	0	0
96964	0	0
97413	0	0
97613	0	0
97651	0	0
97663	0	0
98148	0	0
98601	PI556861	PI518664
98602	0	0
99047	0	0
99294	0	0
99345	0	0
99501	0	0
99503	0	0
99507	0	0
102115	0	0
103222	0	0
106014	0	0
116192	0	0
120279	0	0
120281	0	0
120282	0	0
120283	0	0
120284	0	0
120285	0	0
120286	0	0
120287	0	0
120300	0	0
120310	0	0
120311	0	0
126213	0	0
127562	0	0
127563	0	0
133220	0	0
133515	133220	PI602399
134137	0	0
136301	0	0
136305	0	0
136315	0	0
137335	PI598057	SN30003
146415	0	0
146416	0	0
146420	0	0
146422	0	0
146529	602216	WIG2683
146565	606932	PI612954
146904	0	0
149217	602216	AGA15801
149926	PI594386	AGM56501
156571	0	0
161033	0	0
171895	50321	50226
174033	0	0
196172	PI606083	A3502
201548	0	0
212938	602216	PI612940
215818	ST0280	PI612954
232405	PI628669	PI628661
240187	PI606072	Dekalb DKB31-51
240200	0	0
270930	0	0
276951	A1923 x 0	2701R x CX232
277524	FX9805	2701R x Alta
282870	0	0
322579	0	0
322580	0	0
322581	0	0
322869	0	0
330721	0	0
330739	QI5282	PI612937
332119	0	0
332120	0	0
332121	0	0
332122	0	0
332123	0	0
332124	0	0
332125	0	0
332126	0	0
332127	0	0
332128	0	0
332129	0	0
332130	0	0
332131	0	0
332132	0	0
332133	0	0
332134	0	0
332135	0	0
332137	0	0
332139	0	0
332141	0	0
332142	0	0
332143	0	0
332144	0	0
332145	0	0
332146	0	0
332147	0	0
332148	0	0
332149	0	0
341931	Cabot	AG2101 x Asgrow 0868
354818	0	0
362508	3045447-13	3045447-13 x MON89788
367478	CI36950	HPG3482A
384531	PI602897	PI612954
385240	ST0280	PI612954
400144	91533	90509
400222	90738	90509
404045	0	0
406441	0	0
409670	PI606083	AG3201
410235	0	0
417158	DCP3800A0R	PI594383
421133	Dekalb DKB31-51	Dekalb DKB35-51
436052	FR24960	PI612954
457114	QIG42980	DGL4500A0X
478516	0	0
487681	0	0
487682	0	0
487685	0	0
487686	0	0
491711	0	0
491712	0	0
491713	0	0
491714	0	0
491715	0	0
491716	0	0
491717	0	0
491718	0	0
491719	0	0
491720	0	0
491721	0	0
491722	0	0
491723	0	0
491724	0	0
491725	0	0
491726	0	0
491727	0	0
491728	0	0
491729	0	0
491730	0	0
491731	0	0
491732	0	0
491733	0	0
491734	0	0
491735	0	0
491737	0	0
491738	0	0
491739	0	0
500366	50226	10428
501577	80211-98 x 91133	91133
502748	80211-98 x 91133	91133
505469	80109-71 x 61615E	ST2250
509214	0	0
509235	0	0
509236	0	0
509237	0	0
509239	0	0
509240	0	0
509241	0	0
509243	0	0
509244	0	0
509245	0	0
509246	0	0
509247	0	0
509248	0	0
509249	0	0
509251	0	0
509252	0	0
509253	0	0
509254	0	0
509255	0	0
510080	8939SEN x 61615-94	ST2250
513930	A85-392026	63809
515657	32332-34	852024
515865	99931-39	PI562611
585540	PI548614	63639
602216	0	0
606932	0	0
615741	PI542071	HS4824
616906	13404GG	ResnikRR
622392	0	0
700045	01718-90	30333
708990	171895	16728
709048	0	0
737816	01718-90	01718-90 x 10305-01RR
738432	15724-32	ST2254
738594	13404BB2	01136-32 (2) x 71005-05RR
738907	13404GG	13404GG x ResnikRR
739685	34606	ST3264
739860	18270-82	ST3264
739871	18270-82	ST3264
749105	0	0
820013	10653-59	92027-04
829638	K-3444	ResnikRR
850126	0	0
852024	0	0
895325	0	0
900213	0	0
900613	0	0
901023	0	0
907012	0	0
915034	0	0
917013	0	0
919011	0	0
920011	0	0
921021	0	0
921031	0	0
922013	0	0
924001	0	0
924496	0	0
924788	0	0
924861	0	0
925011	0	0
925847	0	0
926877	0	0
927013	0	0
927341	0	0
927494	0	0
928070	0	0
929024	0	0
940021	0	0
941062	0	0
943013	0	0
954011	0	0
970203	0	0
977706	0	0
1000109	0	0
1000126	0	0
1000144	0	0
1000404	0	0
1000500	0	0
1000632	0	0
1000642	0	0
1000643	0	0
1000654	0	0
1000679	0	0
1000680	0	0
1000681	0	0
1000682	0	0
1000729	0	0
1000731	0	0
1000745	0	0
1004352	0	0
1004990	0	0
1022430	406441	01136-32 (2) x 71005-05RR
1022550	404045	91133 (2) x 10305-01RR
1032640	01678C-57	63639-58RR
1045635	PI651518	AG0803 x Asgrow 3244RR2
1045639	0	0
1045640	0	0
1045642	0	0
1045646	0	0
1045647	0	0
1045648	0	0
1045650	0	0
1045654	AG1702RR2YBC2	AG0803 x 3015806-01
1045662	BMK1206A0R x (DRM1503B0R x Asgrow 3244RR2)	MK0309A5-B0YN
1045663	5201RR2Y	R0500 x DFL0804A0R
1045677	0	0
1045679	JW1508E7-A0YN	RM0809B3-D0YN
1045684	260744-14	5201RR2Y
1045691	260744-14	D5247567
1045693	RM0808A4-D0YN	D5864369
1045700	JW1508E7-A0YN	RM0809B3-D0YN
1045709	JW1508E7-A0YN	RM1609B8-B0YN
1045710	JW1508E7-A0YN	RM1609B8-B0YN
1045719	JW1508E7-A0YN	RM1609B8-B0YN
1045720	JW1508E7-A0YN	RM1609B8-B0YN
1045724	0	0
1045734	TWISTER RR	AG1431
1045738	0	0
1045747	JW1508E7-A0YN	RM1609B8-B0YN
1045751	JW1508E7-A0YN	AG1431
1045755	0	0
1045767	JW1508E7-A0YN	RM1609B8-B0YN
1045768	JW1508E7-A0YN	PRO 3025R2C
1045769	JW1508E7-A0YN	PRO 3025R2C
1045772	AG1702	AG1431
1045782	JW1508E7-A0YN	PRO 3025R2C
1045783	JW1508E7-A0YN	PRO 3025R2C
1045914	JW1508E7-A0YN	PRO 3025R2C
1045930	AG1702	PRO 3025R2C
1045961	AG2002	PRO 3025R2C
1045963	AG2002	PRO 3025R2C
1045968	0	0
1045982	AG2002	PRO 3025R2C
1045983	AG2002	PRO 3025R2C
1046009	AG2002	PRO 3025R2C
1046013	0	0
1046046	AG2002	PRO 3025R2C
1046051	JW2507B1-D0YN	5626085
1046072	PI651312	BL2708A3-D0YN
1046074	88234045	31-11RY
1046137	PI651312	AG2430
1046139	JW2407A6-D0YN	DFN3306B0R-0001
1046169	JW2007A6-D0YN	AK2708A2-D0YN
1046192	(DAK2301A2R x Dekalb DKB20-52) x MON89788	DFN3006C0R
1046197	BL2909A9-D0YN	5626085
1046203	260744-14	CSR2633 x Asgrow 3244RR2
1046211	FN3209A2-D0YN	CS-29R212N
1046242	FN3207N1D0RN	AG2107RR2YBC2
1046252	BL3409A8-D0YN	AG3130
1046264	BL3309D1-G0RN	AG3130
1046343	BL3209B4-D0YN	AG3130
1046348	BL3409A8-D0YN	AG3130
1046386	BL3309D1-G0RN	FN2809A2-D0YN
1046401	JW2407A6-D0YN	DFN3306B0R-0001
1046426	CS31R242N	CS31R242N x A3525-A3244-BAH
1046439	BL3409A8-D0YN	AG3130
1046442	BL3409A8-D0YN	AG3130
1046447	CBL3705N1R	BL3308A2-D0YN
1046500	BOX2906H0R	037014-11-16 x Asgrow 3244RR2
1046529	ABL3705N0R	CP3407B6-D0YN
1046531	BL3209B4-D0YN	AG3130
1046540	FN3109A8-D0YN	CS-32R212N
1046546	BN3108B9-D0YL	E93309D3-G0YV
1046581	BL3509C1-D0YN	AG3430
1046583	BL3509C1-D0YN	AG3430
1046585	BL3709A8-D0YL	E93309D3-G0YV
1046626	PI556780	AG3803 (3) x A3525-A3244-BAH
1046644	CP3907A4-D0RN	CP3608A2-D0YN
1046668	PI660304	AG3931 x A3525-A3244-BAH
1046703	PI660304	AG3931 x A3525-A3244-BAH
1046743	GL4508A1-D0YN	GL4008D5-B0YN
1046792	CP3907A4-D0RN	GL4708A6-B0YN
1046794	3046231-21	CP3807A4-D0YN
1046798	GL4808A4-C0RN	BL3407D3-D0YN
1046814	PI656340	AG4907 x A3525-A3244-BAH
1046863	MA5307A2-B0RN	MA5307A2-B0RN x A3525-A3244-BAH
1046870	GL5007A1-D0RN	GL4308A9-B0YN
1046873	GL4708A6-B0YN	GL5007A1-D0RN
1046875	GL4708A6-B0YN	GL5007A1-D0RN
1046883	GL5007A2-A0XN	BL3407D3-D0YN
1046887	GL5007A3-A0XN x GL4708A6-B0YN	GL4508A1-D0YN
1046904	J02-11943	GL4008D9-B0YN
1046905	HH5308A4-D0YN	MA5408A1-D0YN
1046953	CNC7506B0R	NC7208A1-C0YN
1046959	CNC7506B0R	NC7208A1-C0YN
1046967	NC7607A1-AORN	NC6308A1-C0YN
1046977	PI661157	NC7208A1-C0YN
1046980	NC7407A1-D0RN	NC7208A1-C0YN
1050428	AG2531	AG2531 (3) x RM2309A1-C0YD
1050431	CB1991R2N	CB1991R2N (3) x RM2309A1-C0YD
1050477	0	0
1050481	0	0
1050482	0	0
1050487	CRB0691R2	MKZ510A7-B0AAC
1050490	0	0
1050493	FL0809B9-B0YN	AG1631
1050494	0	0
1050509	26-54R	AG0803 x Asgrow 3244RR2
1050536	AG1406-T0BAH	AG0730
1050540	0	0
1050547	0	0
1050562	0	0
1050566	260744-14	260744-14 x A3525-A3244-BAH
1050571	0	0
1050576	MK0408A4-C0RN	RM1508A7-D0YN
1050585	AG1031	PS-1162-R2
1050591	PI656336	MK0908A7-D0YN
1050595	260744-14	260744-14 x A3525-A3244-BAH
1050599	0	0
1050609	260744-14	260744-14 x A3525-A3244-BAH
1050612	260744-14	260744-14 x A3525-A3244-BAH
1050628	JW1508E7-A0YN x AG1431	AG1431
1050639	JW1508E7-A0YN x AG1431	AG1431
1050652	JW1508E7-A0YN x AG1431	AG1431
1050679	0	0
1050683	0	0
1050689	29-61RY	CR2-1623N
1050718	0	0
1050728	PI651312	AG2430
1050742	AG2031	CB1791R2N
1050745	5201RR2Y	5201RR2Y x A3525-A3244-BAH
1050761	AG2031	CB1791R2N
1050769	CB1791R2N	CB1791R2N x AK2910T4-T0BAH
1050779	0	0
1050800	BN3009E5-G0CN	EV2309A2-D0YN
1050806	AG3030	AG1931
1050807	0	0
1050814	0	0
1050816	0	0
1050821	0	0
1050829	PI651312	CS-29R02N
1050862	RB2792R2N	CR2-2823N
1050882	0	0
1050895	JW3107C4-B0YN	CS-29R202N
1050896	BL3609C5-D0YL	JW2407A7-D0YN x MON87705
1050909	AG2031	AG2531
1050922	0	0
1050980	0	0
1051028	A1026213	PI660306
1051043	EXP931R2	BN3208B6-D0YL x (4025139-23 x MON87705)
1051074	CR2-3422N	AK3110T4-T0BAH
1051078	OX3210D4-D0BAJ	PI660306
1051084	0	0
1051092	PI660306	AG3631
1051127	8263536	PI660306
1051129	AK2808A7-D0YN	PI660306
1051524	EXP931R2	BN3208B6-D0YL x (4025139-23 x MON87705)
1051527	PI660306	OX3210D4-D0BAJ
1051571	CR2-4502N	CP4309C3-D0YN (2) x A3525-A3244-BAH
1051642	OX3410C3-D0BAJ	PI660306
1051652	CR2-2823N	AG3631
1051693	PI669975	CBRB3391R2N
1051705	PI660306	AG3705-T0BAH
1051734	PI669975	CBRB3391R2N
1051789	BL3510A8-D0AAC	CBRB3391R2N
1051807	PI656346	AG3139
1051809	AG3731	AG3631
1051813	PI556780	CP3408A4-D0YN
1051843	PI656346	GL4308A9-B0YN
1051868	GL4008D9-B0YN	EI4608A5-C0RN
1051871	EI4608A5-C0RN	GL4008C1-D0YN
1051901	GL4008C1-D3YN	AG4130 x GL4009C2-B0YN
1051937	A1016274	GL4008D5-B0YN
1051941	PI656335	EI3808C4-B0YN x EI4208C9-G0YN
1051946	CR2-4502N	CR2-4502N x A3525-A3244-BAH
1051956	PI660304	AG3931 x A3525-A3244-BAH
1051964	CSR4772N	CP3807A4-D0YN
1051987	GL4708A6-B0YN	GL4508A1-D0YN
1051996	GL4708A6-B0YN	GL4508A1-D0YN
1051998	PI656340	GL4008D9-B0YN
1052008	CR2-5502N	CR2-5502N (2) x A3525-A3244-BAH
1052029	CR2-5502N	CR2-5502N (2) x A3525-A3244-BAH
1052030	CR2-5502N	CR2-5502N (2) x A3525-A3244-BAH
1052052	AG5606	MA5408A4-D0YN
1052083	H7550 x Asgrow 3244RR2	A1016278
1052100	NC7409A2-C0YN	AG7231
1052118	NC7409A2-C0YN	NC6809A2-C0YN
1052124	AG5503	AG7231
1052135	NC7409A2-C0YN	CNC7305A0R
1052178	GL5007A3-A0XN	GL4708A6-B0YN x AG4130
1056902	CR2-0114	CR2-0114 (3) x A3525-A3244-BAH
1056904	PI664043	MK1011B4-B0BAH
1056938	AG0732	MK0611B9-D0BAH
1056960	PI664071	24-52R (2) x A3525-A3244-BAH
1056961	PI664044	FL1111B5-B0BAH
1056968	PS-1563-R2	MK0611C1-B0BAH
1056977	PI664044	AI1611C9-ICBAH
1056979	PI664044	260744-14 (2) x A3525-A3244-BAH
1056984	AG1406-T0BAH	AG0730
1056991	AG2831	MK0611C1-B0BAH
1056994	MKZ411A7-D0AAC	FL1011B3-D0BAH
1057010	PI664044	260744-14 (2) x A3525-A3244-BAH
1057021	AG2831	MK0611C1-B0BAH
1057057	CB1791R2N	AW1911F1-B0BAH
1057075	PI664044	AW1211A5-B0BAH
1057076	PI664043	AG00501 (2) x A3525-A3244-BAH
1057079	MKZ809A2-B4YN	FL1011B3-D0BAH
1057081	CR2-0114	CR2-0114 (3) x A3525-A3244-BAH
1057176	RB2101R2N	AG2606 (2) x A3525-A3244-BAH
1057207	AG2831	AK3111H5-B0BAH
1057209	AK2411D2-D0BAH	CR2-3422N
1057212	AG1431	AG1631 (2) x AK3610T4-TOBAH
1057282	BL3310A1-D0AAC	EXP931R2 x AK3010T7-T0BAH
1057290	AK3211H9-B0BAH	AK2211B2-C0AAC
1057333	CR2-2823N	AG3231 x AG2606-TOBAH
1057341	CR2-2823N	AK3011H3-D0BAH
1057345	CB1802R2N	CR2-2823N x AK3310T6-T0BAH
1057347	AK2411D2-D0BAH	AG2731
1057377	CR2-2823N	AK2910T4-T0BAH
1057390	PI660306	AG2606-T0BAH
1057400	PI660306	AG2606-T0BAH
1057424	AK2611H1-B0BAH	AG1431
1057454	AK3111F9-D0BAH	CR2-3422N
1057459	AG2632	AK3011H7-BOBAH
1057493	PI660306	AK3410T2-T0BAH
1057517	MK0907B5-A0RN	MK0008A2-A0YN
1057518	MK0907B5-A0RN	MK0008A2-A0YN
1057523	MK0608A2-D0YN	AG00501
1057525	AG0430	AG1931
1057526	CR-1702N	CR-00514
1057531	AG1631	CR2-0400
1058313	CR2-3422N	AG3231 x AK3410T2-TOBAH
1058320	CR2-3422N	AK3110T4-T0BAH
1058336	AK3011F3-D0BAH	PI660306
1058349	PI660306	AK3410T2-T0BAH
1058353	CR2-3422N	AK3410T2-T0BAH
1058360	CR2-3422N	AK3410T2-T0BAH
1058380	AK3111F9-D0BAH	CR2-3422N
1058403	BL3610C3-D0AAC	AG3803-T0BAH
1058666	CR2-4502N	GL4807A2-D0RN-T0BAH
1058868	0	0
1059528	OX3410C3-D0BAJ	PI660306
1059533	JW3111G5-C0BAJ	OX3411B4-C0AAC
1059559	FN3211H2-C0BAJ	PI660306
1059566	CR2-3422N	AG3264G
1059962	AOX3903A0C	CGL4504D0C
1059966	Asgrow 3525	3066703-51
1059967	AOX3903A0C	CGL4504D0C
1062049	MKZ010A1-G0AAB	CR2-0401
1062050	MKZ010A1-G0AAB	CR2-0401
1062052	CR-1403N	PI664043
1062053	AG0732	PS 0035 NR2
1062057	AG0732	MKZ610A1-D1AAC
1062064	AG0331	JW1508E7-A0YN
1062066	AG0331	JW1508E7-A0YN
1063576	FN3211H2-C0BAJ	PI660306
1063585	CR2-2823N	JW2511F5-C0BAJ
1063616	CR3752N	BL3509C5-D0YL-T2BAJ
1063871	CR3222N	AK3510T6-D0BAH
1063898	PI664036	AG3634 x AK3610T3-TOBAH
1063944	CR3222N	AK2311F4-B0BAH
1063975	CR3333N	PI674119
1064033	0	0
1064035	PI664036	AG3931 x AG4005
1064036	PI664036	AG3931 x AG4005-T0BAH
1064054	PI664036	AG3931 x AG4005-T0BAH
1064106	0	0
1064112	0	0
1064113	CR-0904	AW2011D6-B0BAH
1064115	0	0
1064117	CR-0904	AW1911F1-B0BAH
1064120	AG1431	MK0611C1-B0BAH
1064122	CR-1403N	MK0411D1-B0BAH
1064123	CB1402R2N	AW2011D5-B0BAH
1064130	CB1808R2N	AW2011D5-B0BAH
1064131	PI664071	AW1911F1-B0BAH
1064137	DW3211F3-G0AAA	AW1911D8-B0BAH
1064142	AG2831	AW1911F2-B0BAH
1064144	0	0
1064150	AG3931-T4BAH	CB1402R2N
1064151	AG2831	AW1911F2-B0BAH
1064164	PS 0035 NR2	AG00931 (2) x A3525-A3244-BAH
1064165	MKZ809A2-B4YN	FL0711D3-D0BAH
1064166	Mirada-RR	AW1911F1-B0BAH
1064167	PS-1563-R2	MK0611C1-B0BAH
1064171	0	0
1064172	AG1431	MK0611C1-B0BAH
1064176	CR-1502N	AW1611D4-B1BAH
1064182	CR3222N	AK2311F4-B0BAH
1064184	PS 0035 NR2	AG00931 (2) x A3525-A3244-BAH
1064185	MKZ809A2-B4YN	FL0711D3-D0BAH
1064187	PS 0035 NR2	AG00931 (2) x A3525-A3244-BAH
1064189	PS 0035 NR2	AG00931 (2) x A3525-A3244-BAH
1064198	PS 0035 NR2	MK0112A2-C0DNN
1064206	PI664044	AW1211A5-B0BAH
1064215	0	0
1064231	Mirada-RR	AW1911F1-B0BAH
1064238	CR2-0803	AW1911F1-B0BAH
1064243	CR0403N	MK0812A6-C0DNN
1064245	PI664044	AW1211A5-B0BAH
1064252	AG2031	MEDEA-R2 (2) x AK3110T3-T0BAH
1064258	0	0
1064264	0	0
1064265	CB1402R2N	AW1512C3-G0DNN
1064269	0	0
1064280	PI664071	AW1711B6-G0DNN
1064287	0	0
1064288	CB1802R2N	AW2011D5-B0BAH
1064289	0	0
1064317	0	0
1064327	CB1802R2N	AW2011D5-B0BAH
1064338	0	0
1064344	AK2811A1-BOAAC	AW2511D8-D0BAH
1064349	AG2431	AK3111F2-G0DNN
1064350	AG2831	AW1911F2-B0BAH
1064363	FN2811A5-D0AAC	AK2112B9-C0DNN
1064370	CR3222N	BN2412D8-D0DNN
1064381	CR3222N	AK2311F4-B0BAH
1064393	AG2031	AK3111F2-G0DNN
1064400	PI561718	AK2212B9-CODNN
1064401	DW3211F3-G0AAA	AW1911F3-B0BAH
1064403	BL3310A1-D0AAC	EXP931R2 x AK3010T7-TOBAH
1064404	PI660306	AK2411D6-B0BAH
1064406	AG2431	AK3111F2-G0DNN
1064415	CR3222N	AK2311F4-B0BAH
1064421	CR2-2823N	RB2792R2N x AK3110U5-TOBAH
1064439	CR2-3422N	PI674121
1064446	CR2-2823N	5X3112F4-DODNN
1064450	CR2-2823N	AK2711K1-B1BAH
1064461	PI660306	CBRB3391R2N x AK3410T2-TOBAH
1064485	PS 0035 NR2	AG00931 (2) x A3525-A3244-BAH
1064486	PS 0035 NR2	MK0112A2-C0DNN
1064488	PS 0035 NR2	AG00931 (2) x A3525-A3244-BAH
1064490	PS 0035 NR2	MK0112A2-C0DNN
1064491	PS 0035 NR2	AG00931 (2) x A3525-A3244-BAH
1064494	0	0
1064508	FL0609A8-B0YN	MK0512B5-C0DNN
1064511	A1035782	MK1111B3-B1BAH
1064515	0	0
1064516	AG1431	MK0611C1-B0BAH
1064519	CB1402R2N	RM0612A1-C0DNN
1064521	0	0
1064525	0	0
1064536	CB1402R2N	PI674117
1064539	0	0
1064567	CR2-2823N	AG3231 x AG2606-T0BAH
1064568	CR2-2823N x (AG3231 x AK3010T1-TOBAH)	CR2-2823N
1064571	PI660306	CBRB3391R2N x AK3110T4-TOBAH
1064596	CR3862N	BL3312G5-D0DNN
1064613	CB3705R2N	E13811D6-DOBAH
1064625	AG3731	AG3931 x AG4005-T0BAH
1064633	CR4752NS	AG3803-T1BAH
1064635	PI664035	RB4391R2N (2) x A3525-A3244-BAH
1064636	CR-4302N	CSR426NRS-T0BAH
1064667	PI667628	AG4531 x (GL4808A5-C0RN (2) x A3525-A3244-BAH)
1064669	CR4812N	GL4911A5-B0BAH
1064672	PI660016	CR-4712N x (GL4808A5-C0RN (2) x A3525-A3244-BAH)
1064676	CR-4522N	AG4005-T0BAH x (GL4009C2-B0YN (2) x A3525-A3244-BAH)
1064677	PI664061	EI3811C7-D0BAH
1064694	PI664035	GL4911D5-B0BAH
1064722	CR-4522N	GL4008C1-D4YN x AG4907-T0BAH
1064723	CR4752NS	AG4632 x (AG4531 x (AG4130 (2) x A3525-A3244-BAH))
1064735	CR4752NS	AG3803-T1BAH
1064743	CR-4712N x (GL4808A5-C0RN (2) x A3525-A3244-BAH)	AG4531 x (GL5007A3-A2XN (2) x A3525-A3244-BAH)
1064748	CR-4522N	EI4811A4-B2BAH
1064756	CR-4712N x (GL4808A5-C0RN (2) x A3525-A3244-BAH)	AG4531 x (GL5007A3-A2XN (2) x A3525-A3244-BAH)
1064775	AG5532	GL5011B4-B0BAH
1064809	GL5311B5-D0AAC	HH5911B1-B0BAH
1064838	AG6931	HH8011A1-B0BAH
1067507	PI660306	AK2711K1-B1BAH
1067510	AG3334	BL3814K6-GODNN
1067511	EI3811D6-D0BAH	CR3222N
1067519	CP3910B5-B0AAC	AG4005-T0BAH
1067522	PI673069	AG4135 (3) x BL3709B5-D0YL-T1BAJ
1067523	EI4310A9-D1AAC	EI4013C6-D0DNN
1067525	CR-4722N	AG4130 (2) x AK3310U4-T0BAH
1067526	PI664061	AG4531 x (GL5007A3-A2XN (2) x A3525-A3244-BAH)
1067531	PI660304	AG3803-T1BAH
1067534	PI664061	AG4531 x (GL5007A3-A2XN (2) x A3525-A3244-BAH)
1067535	CBRB5321R2NS	EI4911B3-B1BAH
1067663	CP3413A1-C0YNN	CP3413A8-C0DNN
1067769	EI4310A9-D1AAC	EI3912A8-D0DNN
1067781	CR4752NS	JT4013C9-D0DNN
1067783	EI4310A9-D1AAC	EI4013C6-D0DNN
1067812	EI4310A9-D1AAC	EI4013C6-D0DNN
1068054	MKZ411A7-D0AAC	FL1011B3-D0BAH
1068058	PI664043	AW2011D6-B0BAH
1068060	Mirada-RR	FLO013A3-CODNN
1068065	Mirada-RR	FLO413A7-C0DNN
1068066	CR0924N	RM0612A1-C0DNN
1068082	CR1102N	MK1011B5-B9BAH
1068083	CR0924N	AG0730-T4BAH
1068084	CR2-2023N	RM0612A1-C0DNN
1068085	AG1431	AG1431 (3) x 5463213-25-T4BAH
1068088	CR2-2023N	JW1612A4-C0DNN
1068093	CR2-2023N	AW2211D3-BOBAH
1068109	31-61RY	AK2611G5-D0BAH
1068110	JW2211C4-G0AAA	BOX2906H0R-0035-T2BAH
1068117	PI667632	AG2108-T0DNN
1068118	PI660306	AK2711K1-B1BAH
1068122	AG3334	(CBRB3391R2N x EI3811D6-D0BAH) x (CBRB3391R2N x (AG3634 x AG3803-T0BAH))
1068130	CR0602N	MK1111B3-B3BAH
1068131	Mirada-RR	MK1011B5-B1BAH
1068133	Mirada-RR	MK1011B5-B1BAH
1068134	CR0924N	MK1011B5-B3BAH
1068138	CR3333N	PI674119
1068141	EI3912A8-D0DNN	AG3034
1068143	AG3803-T4BAH	FN3613B8-C0YNN
1068144	EI3912A8-D0DNN	AG3034
1068151	0	0
1068156	0	0
1068157	0	0
1068158	0	0
1068162	PI664043	AW1611D4-B0BAH
1068163	0	0
1068168	0	0
1068175	0	0
1068177	0	0
1068186	0	0
1068187	0	0
1068189	Mirada-RR	FLO413A7-C0DNN
1068194	0	0
1068206	0	0
1068207	0	0
1068213	0	0
1068219	0	0
1068223	0	0
1068244	0	0
1068285	0	0
1068325	0	0
1068352	0	0
1068376	0	0
1068433	0	0
1068479	0	0
1068482	0	0
1068483	0	0
1068485	0	0
1068494	0	0
1068801	AG5535	HH5212B3-CODNN
1068802	AG5535	HH5212B4-C0DNN
1068804	AG5535	AG5535 (3) x AG5605-T5BAH
1068831	AG5535	AG5535 (3) x AG5605-T0BAH
1068883	BN2413A9-C0DNN	PI561718
1068884	BN2413A9-C0DNN	PI561718
1068888	AG3334	PI674119
1068892	RM2113B3-C0YNN	PI674117
1068893	M2113B3-C0YNN	RM1909B7-D0YN-T3BAH
1068905	0	0
1068916	0	0
1068968	CR4752NS	EI3912A8-D0DNN
1069661	CR-4522N	EI4811A4-B2BAH
1069686	NC5511B8-B2AAC	NC6012A1-C0DNN
1069688	AG6931	NC6012A1-C0DNN
1069709	CR-7602N	HH6211A2-B0BAH
1069720	NC7412A2-C0YNN	AG6931-T0DNN
1072223	0	0
1072224	CBRB1531R2N	MK0512B6-C0DNN
1072231	0	0
1072245	0	0
1072258	0	0
1072268	0	0
1072273	0	0
1072279	0	0
1072293	PI673070	EI4013C6-D0DNN
1072718	0	0
1072727	0	0
1072730	0	0
1072744	0	0
1072775	0	0
1072782	0	0
1072787	0	0
1072798	0	0
1072802	0	0
1072819	0	0
1072833	0	0
1072836	0	0
1072868	0	0
1072874	0	0
1072877	0	0
1072883	0	0
1073416	0	0
1073418	0	0
1073419	0	0
1073420	0	0
1073421	0	0
1073422	0	0
1073425	0	0
1073426	0	0
1073427	0	0
1073430	0	0
1073431	0	0
1073432	0	0
1073501	0	0
1073503	0	0
1153631	0	0
1164951	0	0
1166158	0	0
1272932	0	0
1347284	701683-52	701683-52 x 01136-F-64
1373542	260744-19	260744-19 x MON89788
1446437	15733-79	170828-21
1572432	A301024	63639
1573379	60606	PI556814
1/11/6303	PI578498	Qi Huang 1 Hao
1610366	0	0
1827082	A8 x CM203	63809
1906039	267109-28	267109-28 x 275503-16
2/2/7415	Tie 3059	PI548506
2022323	0	0
2022433	0	0
2062556	0	0
3/3/7611	7413-2-2 Hun	PI548532
2122510	171895	ResnikRR
2194504	0	0
2222130	171895	ResnikRR
2222230	171895	ResnikRR
2222450	13404GG	61615-94RR
2281582	0	0
2322470	13404GG	ResnikRR
2322680	15733-BB	01718-90 (2) x 10305-01RR
2322780	13404GG	13404GG x ResnikRR
2333338	3045229-01	3045229-01 x MON89788
2432515	0	0
2440653	0	0
2441083	0	0
2441085	0	0
2441246	0	0
2441819	0	0
2441875	0	0
2912951	0	0
2912957	0	0
3002101	210503-23	210503-23 x MON89788
3022253	0	0
3284882	0	0
3317361	0	0
3394768	50226	10428
3414552	0	0
3422310	13404GG	13404GG x ResnikRR
3422410	13404GG	ResnikRR
3422820	13404GG	13404GG x ResnikRR
3440625	0	0
3460606	851008-021	895325
3460637	851008-021	895325
3539836	851008-021	895325
3544870	0	0
3622590	18270-82	63639-58RR
3737117	0	0
3955412	0	0
4008211	(Asgrow 3244 x (Asgrow 2722 x ((Asgrow 2943 x D456217) x (Asgrow 2943 x L2-3))) x AG3302	DBL3201B1R
4027271	AJW2900C0S	PI612954
4062885	PI602597	H6255RR
4074328	506521-73	AG3201
4142393	Asgrow 2553 x AG2903	Asgrow 2553 x AG2903
4145306	0	0
4174206	Asgrow 2553 x (Asgrow 2722 x ((Asgrow 2943 x D456217) x (Asgrow 2943 x L2-3)) x AG2703)	AG3201
4181001	0	0
4184501	0	0
4201823	Asgrow 3525	Dekalb DKB31-51
4211676	0	0
4216033	0	0
4238491	0	0
4274171	PI606072	DFL0201A0R
4282159	CSR2533	AG2402 x (Asgrow 2722 x ((Asgrow 2943 x D456217) x (Asgrow 2943 x L2-3))) x AG2703)
4297661	(Asgrow 2247 x (Asgrow 2722 x ((Asgrow 2943 x D456217) x (Asgrow 2943 x L2-3)))) x Dekalb DKB27-51	8861
4324131	0	0
4324401	0	0
4328386	0	0
4334045	0	0
4336643	PI612954	PI603791
4337175	0	0
4348019	0	0
4367308	PI606075	MI65910
4380321	0	0
4405070	0	0
4417380	0	0
4417779	0	0
4423183	0	0
4423586	DGL4700A0R	PI628663
4427363	Asgrow 3469 x AG3502	Asgrow 3469 x AG3502
4428183	0	0
4436909	61615E	Dekalb DKB28-52
4441080	0	0
4442112	0	0
4484623	0	0
4502135	AOX3701F0C	DOX3901A0R
4506816	0	0
4513420	0	0
4540394	(Asgrow 2247 x (Asgrow 2722 x ((Asgrow 2943 x D456217) x (Asgrow 2943 x L2-3)))) x Dekalb DKB27-51	8861
4551757	PI612947	PI606075
4554257	(Asgrow 3244 x (Asgrow 2722 x ((Asgrow 2943 x D456217) x (Asgrow 2943 x L2-3))) x AG3302	PI612943
4559809	Asgrow 3525	Dekalb DKB31-51
4568207	0	0
4587513	AAK3301B0C	CSR3403
4589609	PI612952	AGM61920
4614131	Dekalb DKB45-51	PI628663
4622810	Luke	63639-58RR
4647672	FR24960	PI612954
4671685	PI606083	AGC39703
4676311	Asgrow 3836	PI612943
4688589	CSR4800	PI628663
4704310	0	0
4706198	0	0
4713487	0	0
4735316	AGA07801	HP192
4735486	CBN2602F0C	CSR2533
4761767	02122920'	PI606081
4766295	(Asgrow 2247 x (Asgrow 2722 x ((Asgrow 2943 x D456217) x (Asgrow 2943 x L2-3)))) x AG3201	CSR3922N
4778469	(Asgrow 2247 x (Asgrow 2722 x ((Asgrow 2943 x D456217) x (Asgrow 2943 x L2-3)))) x FPG26932	CSR3922N
4785923	Asgrow 3525	Dekalb DKB31-51
4789516	DCP3700B0R	PI628663
4803070	0	0
4805442	0	0
4812469	61615E	Dekalb DKB28-52
4817034	0	0
4835953	(Asgrow 2247 x (Asgrow 2722 x ((Asgrow 2943 x D456217) x (Asgrow 2943 x L2-3)))) x FPG26932	CSR3922N
4852004	PI632305	CSR4512N
4857548	PI592558	H6255RR
4878185	0	0
4880500	(Asgrow 2247 x (Asgrow 2722 x ((Asgrow 2943 x D456217) x (Asgrow 2943 x L2-3)))) x AG3201	CSR3922N
4909380	0	0
4916816	0	0
4921237	0	0
4929388	0	0
4938051	(Asgrow 2247 x (Asgrow 2722 x ((Asgrow 2943 x D456217) x (Asgrow 2943 x L2-3)))) x AG3201	CSR3922N
4953710	708990	PI632307
4959932	SY73789	BRG4588
4991629	(Asgrow 3244 x (Asgrow 2722 x ((Asgrow 2943 x D456217) x (Asgrow 2943 x L2-3))) x AG3302	DBL3201B1R
5019225	0	0
5023230	0	0
5040134	0	0
5050235	0	0
5051007	0	0
5080188	0	0
5121531	3010540-14	3010540-14 x MON89788
5138236	0	0
5204220	0	0
5274456	3030009-09	MON89788
5306230	0	0
5319227	0	0
5333301	0	0
5343260	0	0
5348287	0	0
5419227	0	0
5420128	0	0
5432082	0	0
5439497	0	0
5512112	0	0
5520279	0	0
5521161	0	0
5523145	0	0
5549483	0	0
5608398	0	0
5621161	0	0
5624126	0	0
5626085	0	0
5628386	0	0
5720482	0	0
5723045	0	0
5723264	0	0
5726085	0	0
5726175	0	0
5733056	0	0
5741081	0	0
5802205	0	0
5806063	0	0
5820263	0	0
5826056	0	0
5826376	0	0
5830261	0	0
5834401	0	0
5900450	0	0
5939002	0	0
6012078	0	0
6021638	0	0
6031715	0	0
6035184	0	0
6044483	0	0
6084915	0	0
6111333	0	0
6114011	0	0
6134466	0	0
6135319	0	0
6137445	0	0
6139105	0	0
6141145	0	0
6141287	0	0
6190006	0	0
6214260	0	0
6223012	0	0
6223392	0	0
6226454	0	0
6238359	0	0
6265047	0	0
6301722	0	0
6326393	0	0
6332236	0	0
6342078	0	0
6345184	0	0
6408448	0	0
6419156	0	0
6421326	0	0
6424090	0	0
6434385	0	0
6439359	0	0
6440261	0	0
6442216	FN3211C3-C0AAC	A3525-A3244-BAH
6449315	0	0
6451223	0	0
6540220	0	0
6547272	0	0
6548193	0	0
6549250	0	0
6600375	0	0
6635047	0	0
6636454	0	0
6701475	0	0
6703392	0	0
6719022	0	0
6719331	0	0
6723322	0	0
6733322	0	0
6736054	0	0
6819331	0	0
6819456	0	0
6836085	0	0
6900358	0	0
6910450	0	0
6917445	0	0
6928285	0	0
6928331	0	0
6929431	0	0
6935331	0	0
7013345	0	0
7017301	0	0
7021638	0	0
7034069	0	0
7041461	0	0
7043182	0	0
7046110	0	0
7113111	0	0
7115150	0	0
7132368	0	0
7143182	0	0
7194277	0	0
7225093	0	0
7240440	0	0
7243182	0	0
7311153	0	0
7317090	0	0
7340418	3045447-13	3045447-13 x MON89788
7401262	0	0
7429331	0	0
7431014	0	0
7509171	0	0
7511119	0	0
7524005	0	0
7535357	0	0
7537171	0	0
7549450	0	0
7614385	0	0
7631014	0	0
7643392	0	0
7702022	0	0
7733084	0	0
7745043	0	0
7750107	0	0
7750221	0	0
7750311	0	0
7750348	0	0
7751247	0	0
7751434	0	0
7751446	0	0
7752436	0	0
7752601	0	0
7753138	0	0
7755731	0	0
7755811	0	0
7756229	0	0
7756708	0	0
7802022	0	0
7802136	0	0
7803418	0	0
7811336	0	0
7824344	0	0
7828080	0	0
7904162	0	0
7907301	0	0
7925084	0	0
7925118	0	0
8012419	0	0
8023330	0	0
8029288	0	0
8093572	0	0
8194832	212802-04	212802-04 x MON89788
8201155	0	0
8220483	0	0
8235453	0	0
8249120	0	0
8250404	0	0
8254503	0	0
8263536	0	0
8273775	272845-20	272845-20 x MON89788
8275203	0	0
8282249	0	0
8282816	0	0
8282934	0	0
8322144	0	0
8334328	0	0
8351577	3043422-27	MON89788
8434328	0	0
8459669	0	0
8533440	0	0
8536465	0	0
8607481	0	0
8615185	0	0
8624001	0	0
8647195	0	0
8730231	0	0
8734242	0	0
8837234	0	0
8919112	0	0
8922462	0	0
9092492	0	0
9114187	0	0
9133222	0	0
9330782	0	0
9445098	0	0
9462908	0	0
9531302	0	0
9728361	0	0
10011020	210705-09	210705-09 x Y28K22
10110882	67185102	263619-24
10221117	J43139	J52639
10442723	263619-24	67101117
10525143	0	0
11133031	260744-14	67105117
11190435	4075433-12	6482440-01
11203105	4075433-12	6482119-01
11251426	F464051L	F57449C
11263801	F40438C	F464161
11374861	Y24WB12	260744-19
11430023	54655601-08	5469102-03-01
12004711	67197019	260744-19
12133031	260744-14	67105117
12245180	PI636124	MON89788
12302458	SJ131981	MON89788
12420961	67153199	260744-19
12421671	67197019	260744-19
13182736	260744-14	67169105
13203100	5626085	MON89788
13285180	PI636124	MON89788
13350612	260744-14	67105117
13430771	67109036	260744-14
14070051	67137135	260744-14
14163501	210705-09	Y28K22 x 210705-09
14164959	J52317	102267/28
14172101	260744-14	67129132
14265229	PI651518	MON89788
14333215	117938-24	117938-24 x MON89788
14454401	260744-14	67105117
15070051	67137135	260744-14
15115139	5626085	MON89788
15120100	CBL3705N1R	MON89788
15172101	260744-14	67129132
15183211	F57823C	F464063L
15211129	PI651518	MON89788
15332100	5626085	MON89788
15333091	3073833-15-24	03JR313108
15900040	0	0
15995451	0	0
16333091	3073833-15-24	03JR313108
16352100	5626085	MON89788
16480296	SJ131981	MON89788
17082821	0	0
17110882	67185102	263619-24
17140094	Y26WB44	260744-19
17164777	SJ131981	MON89788
17621620	0	0
17731225	0	0
18040631	3069247-21	02JR318004
18172925	Y29SD41	3026148-18
18340601	67165027	260744-19
19091245	4075433-12	6482440-01
19602310	0	0
19704120	0	0
19704210	0	0
19704220	0	0
19704230	0	0
19704280	0	0
19705120	0	0
20364935	Asgrow 3525	Asgrow 3525 x 5464705-06
20453014	PI647989	MON89788
21150231	7750221	7751446
21151712	0	0
21264635	Asgrow 3525	Asgrow 3525 x 5464705-06
22164261	67153199	260744-19
22170671	67137096-28	67185166-22
22290432	Y31SM135	263619-24
23170671	67137096-28	67185166-22
23183371	67133079-12	67101134-12
23210992	PI556780	77189114
23272101	260744-12	67129132
24230142	0	0
24261012	0	0
25261523	5035030-22	77189114
26034631	0	0
26074414	0	0
26082635	0	0
26143837	0	0
26170838	0	0
26253445	4073905-08	4073905-08 x 3069247-28
26312034	0	0
26650228	0	0
26660135	0	0
27063030	0	0
27113942	67185166-22	67205015-25
27120191	6463438-10	67185102-24
27153891	4067535-56	67133034-24
27311841	67137135	260744-19
27353445	4073905-08	4073905-08 x 3069247-28
27471761	67121146	215716-02
28241823	3046231-21	77189114
28353445	4073905-08	4073905-08 x 3069247-28
28384013	7756708	77201087
29082991	6463438-10	7753138
29124801	260744-14	7750311
29140711	5463213-25	7750221
29254233	3045229-01	3045229-01 x 67185056-04
30451113	OX2908C8-D0YN	OX2908C8-D0YN x 77201164
31462553	OX2908C8-D0YN	OX2908C8-D0YN x 77201164
32143113	DAK2306A0R-0017	RM2507B6-B0YN
32150325	R04-357	GL4708A2-D0YN
32292803	6463438-10	77197051
32390021	260744-19	7750348
33193068	7755731	67137080-05
33351113	OX2908C8-D0YN	OX2908C8-D0YN x 77201164
34221541	260744-14	7750311
34251723	85331715	BL3908A1-D0YN
34362728	67133079-11	77169078
35220501	0	0
35424318	67133079-11	7751446
35460534	7755811	7755811 x BL3208A6-D0YN
36074412	67101134-12	67101134-12 x 7754043
36120411	260744-14	MON89788
36133391	67133079-12	67133079-12 x 7751434
36162553	OX2908C8-D0YN	OX2908C8-D0YN x 77201164
36211415	4075433-16	4075433-16 x 165445-25
36314231	266502-28	165445-25
36391644	OX2908C8-D0YN	OX2908C8-D0YN x 77201164
37083371	67133079-12	67101134-12
37144482	85331715	7751713 x 165445-25
37173872	67133079-12	67133079-12 x 67169058-26
37273791	7745043	CF60GR
38050801	7750107	98331422
38053212	85331715	67185166-22
38141102	85331715	67185166-22
38292104	F14460	F10348
38401184	7756229	8275203
39162602	67133079-12	67133079-12 x 7751434
39242052	8250404	31-11RY
39382828	67133079-11	67137173-05
39929568	0	0
40064419	91133	31649-67
40064423	91133	31649-67
41180801	9460609-21	Exp4406
41243017	FL0510A3	A3525-A3244-BAH
41372926	7460648-02	7460648-02 x 6461702-15
41373511	1136	60606-99
41373519	1136	60606-99
41421431	3069247-21	3069247-21 (2) x 3045229-01
42062766	06KL163284	06KL163284 x 261438-37
43096025	PRO 3025R2C	7751713-5
43284597	06JR207680	06JR207680 x 4073545-60
43341876	Asgrow 3525	Asgrow 3525 x 6462003-28
43383687	3065940-19	PI567598B
43393886	06NB204846	06NB204846 x 7466638-24
43433651	6464006-09	WN0800104
44022461	BL3809A4-D0YN	BL3809A4-D0YN x 8282934
44302246	263626-15	701717-54
44364071	BL3809A4-D0YN	BL3809A4-D0YN x 8282249
45343736	06NB199067	06NB199067 x 7460202-01
45391601	9410619-33	Exp4406
46043017	FL0510A3	A3525-A3244-BAH
46092117	7751713-5	A3525-A3244-BAH
46312031	8254503	7752601
46434117	7754043-24	A3525-A3244-BAH
47730963	0	0
48043017	FL0510A3	A3525-A3244-BAH
48043324	0	0
48160931	4073905-08	3069247-28
48364117	7754043-24	A3525-A3244-BAH
48381241	88234045	7754043 x 67137096-28
50262411	BL3409A7-D0YN	A3525-A3244-BAH
50272171	4075433-12	03JR309156
50281686	06NB199076	06NB199076 x 7469908-29
50652173	81656K	63639-55
50955984	94523 x 98148	98148
51110007	HI0800642	7468905-16
51201110	AG2031	AG2031 x AK3010T3-T0BAH
51240902	260744-14	260744-14 x A3525-A3244-BAH
51284052	6464006-09	Exp4406
51367771	Syngenta S39-11C	63639-58
52001307	8477346-58	Asgrow 3525 x 8477346-58
52030201	9460609-21	Exp4406
52032434	88234045	7754043 x 67133115-28
52232331	FL0510A3	A3525-A3244-BAH
53030521	FL0510A3	A3525-A3244-BAH
53032202	260744-14	260744-14 x A3525-A3244-BAH
53146341	7754043-24	A3525-A3244-BAH
54011548	546546-05	546546-05 x HI0902448
54062650	HI0800635	Exp4406
54113122	9461605-18	Exp4406
54172927	06NB204846	Exp4406
54190212	OW902319	Exp4406
55021012	260744-14	260744-14 x A3525-A3244-BAH
55030014	FL0510A3	A3525-A3244-BAH
56042428	FL0510A3	A3525-A3244-BAH
56052100	PI660304	AG4005-T0BAH
56181837	6464006-09	BN0800121 x 646006-09
57111348	BN0902129	Exp4406
57160653	8251233-34	A3525-A3244-BAH
58101437	6464006-09	WN0800104
58111502	260744-14	260744-14 x A3525-A3244-BAH
58150703	8251233-34	A3525-A3244-BAH
58211811	OX2809B2-D0YN	OX2809B2-D0YN x 7751247
59104161	9460609-21	Exp4406
60111034	AG2031	A3525-A3244-BAH
60111110	9460609-21	Exp4406
60211960	01136-22	03940-46
60390131	BL3510A9-D0AAC	A3525-A3244-BAH
60431428	9461036-21	Exp4406
61162227	GL4210B5-D0AAC	A3525-A3244-BAH
61311131	BL3510A9-D0AAC	A3525-A3244-BAH
61414428	9461036-21	Exp4406
61584642	91133	91133 x 10305-01RR
61598277	92027-04	92027-04 (3) x RRExp
61598280	92027-04	92027-04 (3) x RRExp
61617315	91133RR	91133RR x 10305-01RR
61623474	1136	1136 x 71005-05RR
61630497	1136	1136 x 71005-05RR
61631202	1136	1136 x 71005-05RR
61646251	01718-90	01718-90 x 10305-01RR
61647479	01718-90	01718-90 x 10305-01RR
61658236	01718-90	01718-90 x 10305-01RR
61662078	171895	01718-95 x ResnikRR
61675408	171895	01718-95 x ResnikRR
61675413	171895	01718-95 x ResnikRR
61694097	13404GG	ResnikRR
62030513	7751713-5	A3525-A3244-BAH
62232543	GL4210B5-D0AAC	A3525-A3244-BAH
63301112	AR0830199	Exp4406
63332027	BN0902129	Exp4406
64272401	9052927-05	A3525-A3244-BAH
64432136	9417127-35	Exp4406
65012333	GL4210A9-D0AAC	GL4210B5-D0AAC
65090203	CR2-0114	CR2-0014 (3) x A3525-A3244-BAH
65110742	9419033-20	Exp4406
65352211	8477346-58	BN2410A3-DOAAC
65382631	8259421-48	A3525-A3244-BAH
66050405	9016902-07	9016902-07 x RM1110B5-B1AAC
67101117	0	0
67105040	0	0
67105117	0	0
67109036	0	0
67121146	0	0
67129132	0	0
67137135	0	0
67141115	0	0
67153199	0	0
67165027	0	0
67169105	0	0
67185102	0	0
67185166	0	0
67193104	0	0
67197019	0	0
67421739	9016902-07	9016902-07 x EV2311C2-C0AAC
68352516	67133079-12	A3525-A3244-BAH
68381333	9016246-03	A3525-A3244-BAH
69090024	9412523-01	Exp4406
69250600	BL3510A9-D0AAC	BL3510A9-D0AAC x GL4808A1-D0YN
69311428	9461036-21	Exp4406
70171758	0	0
70271905	AR0830199	Exp4406
70311028	8478638-52-17	8478638-52-17 x 9412523-01
70404329	AR0830199	Exp4406
70490447	EV2012A2-C0YNN	A3525-A3244-BAH
70520427	EV1912A3-C0YNN	A3525-A3244-BAH
70826751	0	0
70876922	0	0
72143110	0	0
72151329	BN1100406	Exp4406
73301323	GL5011D3-B1AAC	A3525-A3244-BAH
73764382	13404BB2	01136-32 (2) x 71005-05RR
73798609	ST2250	ExpRR
73820748	13404GG	13404GG x ResnikRR
73845641	13404BB2	61615CCRR
74142136	9417127-35	Exp4406
75162339	8479733-59	Exp4406
75251428	9461036-21	Exp4406
76051047	GL4711B1-C0AAC	EI3912A8-D0DNN
76132184	HI1001306	Exp4406
76171112	0	0
76222418	DW3612C7-C0YNN	CSR5452N-T1BAH
76380424	8478638-52-17	8478638-52-17 x 9412523-01
76420724	9417127-35	Exp4406
77130123	AR0830199	Exp4406
77169078	0	0
77189114	0	0
77197051	0	0
77201087	0	0
77201164	0	0
77252418	DW3612C7-C0YNN	CSR5452N-T1BAH
77266152	0	0
77301427	AW2212A3-DOYNN	EV2312B2-CODNN
78091047	GL4711B1-C0AAC	EI3912A8-D0DNN
78320329	AR0830199	Exp4406
79072143	RM2113B2-C0YNN	A3525-A3244-BAH
79150907	9417127-35	Exp4406
79162140	OW1008427	Exp4406
79380729	BN2613A3-C0YNN	10020328-19 x AK2711K1-B1BAH
80213755	0	0
81180925	0	0
82147657	0	0
82224905	0	0
82264565	0	0
83121431	0	0
83160645	0	0
83181015	0	0
83389190	0	0
84134405	0	0
84343415	0	0
84460075	0	0
84486171	0	0
85210625	0	0
85331715	0	0
85392905	0	0
86115079	0	0
86142430	0	0
86237173	0	0
86274215	0	0
86351435	0	0
86422661	0	0
87282511	0	0
88192265	0	0
88211855	0	0
88220415	0	0
88234045	0	0
88441198	0	0
89126133	0	0
89146110	0	0
89150792	PI540454	XP3299
89150793	PI540454	XP3299
90046112	0	0
90202016	0	0
90210442	0	0
90282601	0	0
90362421	0	0
90362556	0	0
90501911	0	0
90897327	0	0
91221152	0	0
91384284	0	0
92112264	0	0
92180643	0	0
92394228	0	0
92417111	J88284 89Y142-36	R914210F3
92422749	0	0
92440927	0	0
92478609	0	0
93022415	0	0
93143074	0	0
93334045	0	0
93397033	0	0
93454905	0	0
93831526	0	0
93918432	Land O'Lakes L2494	YP20896F2
94106224	0	0
94115826	0	0
94124374	0	0
94130782	0	0
94137321	0	0
94143901	0	0
94222415	0	0
94334045	0	0
95062025	0	0
95092896	0	0
95330721	0	0
96160254	0	0
96292716	0	0
96462908	0	0
97032301	0	0
97274007	0	0
97450705	0	0
98164635	0	0
98179010	0	0
98193227	0	0
98331422	0	0
98433118	0	0
99144935	0	0
99271316	0	0
99284915	0	0
99401805	0	0
99466158	0	0
99497033	0	0
201007933	S05CA-203	PI638511
301202006	0	0
306601347	0	0
306612412	0	0
306734323	0	0
306924721	0	0
601314508	0	0
616159456	ST2250	61615CCRR
801122200	0	0
801843114	0	0
801843144	0	0
901181544	PI542053	H86-5403 x DPL415
922411274	PI561596	Hartz 507 x Hartz 508
922411394	PI561596	Hartz 507 x Hartz 508
924156915	PI565511	Asgrow 2835 x MON40-3-2
924181339	PI573031	Asgrow 4138 x MON40-3-2
928933959	PI568244	Asgrow 3510 (2) x (Asgrow 3237 x MON40-3-2)
947262953	HS4824	BR4433 (2) x (Asgrow 4715 (4) x MON40-3-2)
1096221658	0	0
1110110222	0	0
1196221658	0	0
1467521658	0	0
1500021658	0	0
1654721658	0	0
1811321658	0	0
1972621658	0	0
2229021658	0	0
2244550112	0	0
2252921658	0	0
2293921658	0	0
2306521658	0	0
2366062471	0	0
2393321658	0	0
2472221658	0	0
2484721658	0	0
2522121658	0	0
2585850112	0	0
2585921658	0	0
4310350112	0	0
4319662471	0	0
4980321658	0	0
5101821658	0	0
5321250112	0	0
5326350112	0	0
5363150112	0	0
5555821658	0	0
5571721658	0	0
5656250112	0	0
5677250112	0	0
6007521658	0	0
6008121658	0	0
6163048123	1136	1136 x 71005-05RR
6163049318	1136	1136 x 71005-05RR
6167541382	171895	ResnikRR
7991150112	0	0
8595250112	0	0
8616350112	0	0
8816075696	PI518664	PI556861
8967515073	PI518664	PI556861
9063092096	PI568240	PI568241
9106132452	PI568244	PI561711
9106132516	PI568244	PI561711
9142105423	PI540454	MON40-3-2
9241565976	PI565511	Asgrow 2835 x MON40-3-2
9243035090	PI539936	Asgrow 3935 x MON40-3-2
9246337447	PI591566	Hutcheson x MON40-3-2
9270518003	PI565511	Asgrow 3431 x (Asgrow 3242 x MON40-3-2)
9380449410	BR881607 P90-10574	BR881607 P90-10574 (2) x MON40-3-2
9505119785	PI594386	QR5349 x (Asgrow 5547 (2) x MON40-3-2)
9597972420	MO13404	Asgrow 3431 x (Asgrow 2835 x MON40-3-2)
55020130067	0	0
82923950112	0	0
82926150112	0	0
86185896223	XX5512	X6591
89248009206	Asgrow 2872 x Asgrow 2967	Asgrow 5403 x (Chamberlain x W20)
90139820837	IP95125-187-23516	PI539936
90559121658	0	0
90570821658	0	0
90573321658	0	0
90595050112	0	0
91062936407	PI561718	XR3504
91105993404	PI556930	PI561219
91105993405	PI556930	PI561219
91112039947	PI556930	MON40-3-2
91119238595	PI518664	MON40-3-2
91339893433	PI568242	PI540454
91348793299	PI568242	XP2127
91348793300	PI568242	PI568241
92382094165	EP88236Q90-1255	J89-1234
92382094203	PI592557	PI573031
93127627010	PI584331	Asgrow 2396 x (Asgrow 3237 (3) x MON40-3-2)
93800394611	PI591562	Asgrow 4341 x (Asgrow 4715 (4) x MON40-3-2)
93800394612	PI591562	Asgrow 4341 x (Asgrow 4715 (4) x MON40-3-2)
93800594145	PI592557	Asgrow 4715 x MON40-3-2
93802794239	PI592557	Asgrow 4426 x (Asgrow 4138 x MON40-3-2)
94348595149	PI592556	Asgrow 4922 (2) x (Asgrow 4715 (4) x MON40-3-2)
94348595217	PI592556	Asgrow 4539 x (Asgrow 3431 (2) x (Asgrow 3242 x MON40-3-2))
94348595302	PI592556	Asgrow 4539 x (Asgrow 3432 (2) x MON40-3-2)
94502395194	PI592556	CR426 x (Asgrow 4715 x MON40-3-2)
94505396150	CM428	Asgrow 4922 x AG4701
1.72E+11	0	0
1.80E+11	0	0
1.80E+11	0	0
2.16E+11	0	0
2.17E+11	0	0
2.18E+11	0	0
"A LINE DERIVED FROM WILLIAMS-EMS"	0	0
"AN EXPERIMENTAL PROPRIETARY SOYBEAN LINE"	0	0
((((Amsoy x Beeson) x Williams) x Asgrow 1937) x Asgrow 1929) x Pioneer 93B51	(((Amsoy x Beeson) x Williams) x Asgrow 1937) x Asgrow 1929	PI602396
(((Amsoy x Beeson) x Williams) x Asgrow 1937) x Asgrow 1929	((Amsoy x Beeson) x Williams) x Asgrow 1937	PI556927
(((Centennial x D73-4124) x (Pioneer 5482 x Centennial)) x W20) x ((Centennial x D73-4124) x (Pioneer 5482 x Centennial))	((Centennial x D73-4124) x (Pioneer 5482 x Centennial)) x W20	(Centennial x D73-4124) x (Pioneer 5482 x Centennial)
(((Merit x (Harosoy x Norchief) x (Traverse x PI196163))) x (Merit x Beeson))	(Merit x (Harosoy x Norchief)) x (Traverse x PI196163)	Merit x Beeson
(((Pioneer 4280 x Fayette) x Asgrow 4715) x Asgrow 3431) x Pioneer 94B73	((Pioneer 4280 x Fayette) x Asgrow 4715) x Asgrow 3431	PI615571
(((Scott (4) x Peking) (3) x (Scott (2) x Peking)) x (Scott (9) x Blackhawk))	(Scott (4) x Peking) (3) x (Scott (2) x Peking)	Scott (9) x Blackhawk
((A2247 x (A2722 x ((A2943 x D456217) x (A2943 x L2-3)))) x DKB19-51) x CSR3922N	(A2247 x (A2722 x ((A2943 x D456217) x (A2943 x L2-3)))) x DKB19-51	CSR3922N
((Amsoy x Beeson) x Williams) x Asgrow 1937	(Amsoy x Beeson) x Williams	PI556637
((Asgrow 2247 x (Asgrow 2722 x ((Asgrow 2943 x D456217) x (Asgrow 2943 x L2-3)))) x AG3201) x CSR3922N	(Asgrow 2247 x (Asgrow 2722 x ((Asgrow 2943 x D456217) x (Asgrow 2943 x L2-3)))) x AG3201	CSR3922N
((Asgrow 2247 x (Asgrow 2722 x ((Asgrow 2943 x D456217) x (Asgrow 2943 x L2-3)))) x Dekalb DKB27-51) x Dekalb DKB38-52	(Asgrow 2247 x (Asgrow 2722 x ((Asgrow 2943 x D456217) x (Asgrow 2943 x L2-3)))) x Dekalb DKB27-51	8861
((Asgrow 2247 x (Asgrow 2722 x ((Asgrow 2943 x D456217) x (Asgrow 2943 x L2-3)))) x FPG26932) x CSR3922N	(Asgrow 2247 x (Asgrow 2722 x ((Asgrow 2943 x D456217) x (Asgrow 2943 x L2-3)))) x FPG26932	CSR3922N
((Asgrow 2943 x D456217) x (Asgrow 2943 x L2-3)) x AG2703	(Asgrow 2943 x D456217) x (Asgrow 2943 x L2-3)	PI628659
((Asgrow 2943 x D456217) x (Asgrow 2943 x L2-3)) x Dekalb DKB19-51	(Asgrow 2943 x D456217) x (Asgrow 2943 x L2-3)	Dekalb DKB19-51
((Asgrow 3313 x Asgrow 3733) x Pioneer 9303) x (Asgrow 4922 (2) x MON40-3-2)	(Asgrow 3313 x Asgrow 3733) x Pioneer 9303	Asgrow 4922 (2) x MON40-3-2
((Bragg (3) x IAC73-2736-10) x Davis) (2) x IAC 12	(Bragg (3) x IAC73-2736-10) x Davis	((Bragg (3) x IAC73-2736-10) x Davis) x IAC 12
((Bragg (3) x IAC73-2736-10) x Davis) (3) x IAC 12	(Bragg (3) x IAC73-2736-10) x Davis	((Bragg (3) x IAC73-2736-10) x Davis) (2) x IAC 12
((Bragg (3) x IAC73-2736-10) x Davis) (4) x IAC 12	(Bragg (3) x IAC73-2736-10) x Davis	((Bragg (3) x IAC73-2736-10) x Davis) (3) x IAC 12
((Bragg (3) x IAC73-2736-10) x Davis) (5) x IAC 12	(Bragg (3) x IAC73-2736-10) x Davis	((Bragg (3) x IAC73-2736-10) x Davis) (4) x IAC 12
((Bragg (3) x IAC73-2736-10) x Davis) x IAC 12	(Bragg (3) x IAC73-2736-10) x Davis	PI628847
((Centennial x D73-4124) x (Pioneer 5482 x Centennial)) x W20	(Centennial x D73-4124) x (Pioneer 5482 x Centennial)	PI556933
((Corsoy x L59-738) (3) x Corsoy) (2) x L57-738	(Corsoy x L59-738) (3) x Corsoy	((Corsoy x L59-738) (3) x Corsoy) x L57-738
((Corsoy x L59-738) (3) x Corsoy) x L57-738	(Corsoy x L59-738) (3) x Corsoy	L57-738
((Evans x Hobbit 87) (4) x Blackhawk) x Midwest	(Evans x Hobbit 87) (4) x Blackhawk	PI548386
((Grant x Bavender Special) x Mitchell) x (PRX32560 x (Altona x Williams 82))	(Grant x Bavender Special) x Mitchell	PRX32560 x (Altona x Williams 82)
((Harosoy (6) x PI196166) x (Harosoy (6) x Higan))	Harosoy (6) x PI196166	Harosoy (6) x Higan
((Harosoy (6) x T117) x (Harosoy (6) x PI86024))	Harosoy (6) x T117	Harosoy (6) x PI86024
((Harosoy (6) x T117) x (Harosoy (6) x T204))	Harosoy (6) x T117	Harosoy (6) x T204
((Harosoy (6) x T204) x (Harosoy (6) x PI196166))	Harosoy (6) x T204	Harosoy (6) x PI196166
((Kottman x HF9667-2) x ((PI399073 x Syngenta S19-90) x Kottman	(Kottman x HF9667-2) x (PI399073 x Syngenta S19-90)	PI612594
((M387 x M406) x PI438473) x Evans	(M387 x M406) x PI438473	PI548560
((M61-96 x Hobbit 87) (4) x Blackhawk) x Midwest	(M61-96 x Hobbit 87) (4) x Blackhawk	PI548386
((M62-173 x T106) x Altona) x OX611	(M62-173 x T106) x Altona	OX611
((Mack x Corsoy) x B216) x B216	(Mack x Corsoy) x B216	PI548689
((Mack x Forrest) x J74-45) x (Essex x D66-5566)	(Mack x Forrest) x J74-45	Essex x D66-5566
((Mack x Forrest) x J74-45) x Epps	(Mack x Forrest) x J74-45	PI548977
((McCall x Maple Isle) x Pioneer 9042) x Pioneer 90B31	(McCall x Maple Isle) x Pioneer 9042	PI606742
((Merit x M406) x Steele) x BC-14-1-3	(Merit x M406) x Steele	BC1413
((Merit x PI153293) x PI189950) x Maple Arrow	(Merit x PI53293) x PI189950	PI548593
((Merit x PI153293) x PI189950) x Maple Arrow (2)	((Merit x PI153293) x PI189950) x Maple Arrow	PI548593
((MO304BR x Asgrow 3127) x (Asgrow 3733 x Resnik)) x (ST2250 x (Pioneer 9342 x G40-3P9341))	(MO304 x Asgrow 3127) x (Asgrow 3733 x Resnik)	ST2250 x (Pioneer 9342 x (Pioneer 9341 (2) x MON40-3-2))
((N70-1501 x D72-8867A) x SB117) x (Mitchell x Columbus)	(N70-1501 x D72-8867A) x SB117	Mitchell x Columbus
((PI68600 x L15) x L15) x ((Calland x PI91150) x Calland)	(PI68600 x L15) x L15	(Calland x PI91150) x Calland
((PI68600 x L15) x PI68600) x ((Calland x PI91150) x PI91150)	(PI68600 x L15) x PI68600	(Calland x PI91150) x PI91150
((PI81029 x Chippewa 64) x Chippewa 64) x ((PI68704 x C1426) x C1426)	(PI81029 x Chippewa 64) x Chippewa 64	(PI68704 x C1426) x C1426
((PI81029 x Chippewa 64) x PI81029) x ((PI68704 x C1426) x PI68704)	(PI81029 x Chippewa 64) x PI81029	(PI68704 x C1426) x PI68704
((Pioneer 4280 x Fayette) x Asgrow 4715) x Asgrow 3431	(Pioneer 4280 x Fayette) x Asgrow 4715	PI565511
((Scott (4) x Peking) (3) x (Scott (2) x Peking)) x (Scott (9) x Blackhawk)	(Scott (4) x Peking) (3) x (Scott (2) x Peking)	(Scott (4) x Peking) (3) x ((Scott (2) x Peking) (2) x (Scott (9) x Blackhawk))
((Sioux x Harosoy) x (Sioux x Harosoy)) x ((PI261475 x Pridesoy II) x Provar)	(Sioux x Harosoy) x (Sioux x Harosoy)	(PI261475 x Pridesoy II) x Provar
((T260 x Wayne) x Hark) x Altona	(T260 x Wayne) x Hark	PI548504
((Wilson 6 x Forrest) x (Perry x L76-0253)) x BSR201	(Wilson-6 x Forrest) x (Perry x L76-0253)	PI548521
((Wilson-6 x Forrest) x (Perry x (Williams x PI229358))) x Ripley	(Wilson-6 x Forrest) x (Perry x (Williams x PI229358))	PI536636
((Wilson-6 x Forrest) x (Perry x L76-0253)) x Tracy-M	(Wilson-6 x Forrest) x (Perry x L76-0253)	PI548984
(80-T108 x FH22-815) x Pioneer 9271	80-T108 x FH22-815	PI556736
(A2247 x (A2722 x ((A2943 x D456217) x (A2943 x L2-3)))) x DKB19-51	Asgrow 2247 x (Asgrow 2722 x ((Asgrow 2943 x D456217) x (Asgrow 2943 x L2-3)))	Dekalb DKB19-51
(A7 x Altona) x Pioneer 71-39	A7 x Altona	Pioneer 71-39
(A7 x M62-173) x Holmberg 840-2-7	A7 x M62-173	PI438475
(A87-1860011 x Dairyland DSR252) x A87-187020	A87-186011 x Dairyland DSR252	A87-187020
(A87-186011 x Syngenta S23-12) x Asgrow 2234	A87-186011 x Syngenta S23-12	PI556850
(A87-186035 x Dairyland DSR284) x Asgrow 2234	A87-186035 x Dairyland DSR284	PI556850
(A87-186035 x Syngenta S23-12) x Sturdy	A87-186035 x Syngenta S23-12	PI542768
(AG3931 (2) x A3525-A3244-BAH) x AG4005-T0BAH	AG3931 (2) x A3525-A3244-BAH	AG4005-T0BAH
(Amsoy x Beeson) x Williams	Amsoy x Beeson	PI548631
(Archer x Pioneer 9273) x ST1570	Archer x Pioneer 9273	ST1570
(Asgrow 2247 x (Asgrow 2722 x ((Asgrow 2943 x D456217) x (Asgrow 2943 x L2-3)))) x AG2402	Asgrow 2247 x (Asgrow 2722 x ((Asgrow 2943 x D456217) x (Asgrow 2943 x L2-3)))	AG2402
(Asgrow 2247 x (Asgrow 2722 x ((Asgrow 2943 x D456217) x (Asgrow 2943 x L2-3)))) x AG3201	Asgrow 2247 x (Asgrow 2722 x ((Asgrow 2943 x D456217) x (Asgrow 2943 x L2-3)))	AG3201
(Asgrow 2247 x (Asgrow 2722 x ((Asgrow 2943 x D456217) x (Asgrow 2943 x L2-3)))) x Dekalb DKB27-51	Asgrow 2247 x (Asgrow 2722 x ((Asgrow 2943 x D456217) x (Asgrow 2943 x L2-3)))	Dekalb DKB27-51
(Asgrow 2247 x (Asgrow 2722 x ((Asgrow 2943 x D456217) x (Asgrow 2943 x L2-3)))) x FPG26932	Asgrow 2247 x (Asgrow 2722 x ((Asgrow 2943 x D456217) x (Asgrow 2943 x L2-3)))	PS 96 NRR
(Asgrow 2722 x ((Asgrow 2943 x D456217) x (Asgrow 2943 x L2-3))) x AG2703	Asgrow 2722 x ((Asgrow 2943 x D456217) x (Asgrow 2943 x L2-3))	PI628659
(Asgrow 2835 x MO15733) x Pioneer 9363	Asgrow 2835 x MO15733	PI595687
(Asgrow 2943 (2) x Chamberlain) x W20	Asgrow 2943 (2) x Chamberlain	PI556933
(Asgrow 2943 x D456217) x (Asgrow 2943 x L2-3)	Asgrow 2943 x D456217	Asgrow 2943 x L2-3
(Asgrow 3205 x (Asgrow 3127 x Fayette)) x G2436A	Asgrow 3205 x (Asgrow 3127 x Fayette)	G2436A
(Asgrow 3242 x Century) x Asgrow 1923	Asgrow 3242 x Century	PI591630
(Asgrow 3244 x (Asgrow 2722 x ((Asgrow 2943 x D456217) x (Asgrow 2943 x L2-3))) x AG3302	Asgrow 3244 x (Asgrow 2722 x ((Asgrow 2943 x D456217) x (Asgrow 2943 x L2-3))	PI606072
(Asgrow 3313 x Asgrow 3733) x Pioneer 9303	Asgrow 3313 x Asgrow 3733	PI556910
(Asgrow 3733 x Resnik) x Asgrow 3733	Asgrow 3733 x Resnik	PI556814
(Asgrow 5403 x (Asgrow 3205 x W20)) x MON40-3-2	Asgrow 5403 x (Asgrow 3205 x W20)	MON40-3-2
(B216 x Hodgson)	PI548689	PI548561
(B216 x Hodgson) (2) x Asgrow 3127	(B216 x Hodgson)	(B216 x Hodgson) x Asgrow 3127
(B216 x Hodgson) x Asgrow 3127	(B216 x Hodgson)	PI556511
(Benning (4) x (Resnik (2) x RR)	PI595645	Benning (3) x (Resnik (2) x RR)
(Blackhawk x Harosoy) x Hark	Blackhawk x Harosoy	PI548551
(Blackhawk x Harosoy) x Kent	Blackhawk x Harosoy	PI548586
(Bragg (3) x IAC73-2736-10) x Davis	Bragg (3) x IAC73-2736-10	PI553039
(Bravor x Hefeng 25) x 3101R	AC Bravor x Hefeng 25	Syngenta S22-N2
(Calland x Amsoy (2)) x Century	Calland x Amsoy	(Calland x Amsoy) x Century
(Calland x Amsoy (3)) x Century	Calland x Amsoy	(Calland x Amsoy (2)) x Century
(Calland x Amsoy) x Century	Calland x Amsoy	PI548512
(Calland x PI91150) x Calland	Calland x PI91150	PI548527
(Calland x PI91150) x PI91150	Calland x PI91150	PI91150
(CBRB3391R2N x EI3811D6-D0BAH) x (CBRB3391R2N x (AG3634 x AG3803-T0BAH))	CBRB3391R2N x EI3811D6-D0BAH	CBRB3391R2N x (AG3634 x AG3803-T0BAH)
(Centennial x (Mack x Dare)) x (Dare x Tracy)	Centennial x (Mack x Dare)	Dare x Tracy
(Centennial x D73-4124) x (Pioneer 5482 x Centennial)	Centennial x D73-4124	Pioneer 5482 x Centennial
(Clark (6) x Higan) x (Clark (6) x T117)	Clark (6) x Higan	Clark (6) x T117
(Clark (6) x T201) x (Clark (6) x T145)	Clark (6) x T201	Clark (6) x T145
(Clark 63 x L46-2132 (2)) x (L46-2132 x (Clark x Kanrich))	Clark 63 x L46-2132 (2)	L46-2132 x (Clark x Kanrich)
(Clay x Evans) x Ozzie	Clay x Evans	PI542404
(CM304BR x Asgrow 3127) x (Asgrow 3733 x Resnik)	CM304BR x Asgrow 3127	Asgrow 3733 x Resnik
(CNC6203B1R x (AG5905 x MON89788)	CNC6203B1R	AG5905 x MON89788
(Corsoy 79 x Pioneer 1981) x AC Proteus	Corsoy 79 x Pioneer 1981	PI546054
(Corsoy x L59-738) (2) x Corsoy	Corsoy x L59-738	(Corsoy x L59-738) x Corsoy
(Corsoy x L59-738) (3) x Corsoy	Corsoy x L59-738	(Corsoy x L59-738) (2) x Corsoy
(Corsoy x L59-738) x Corsoy	Corsoy x L59-738	PI548540
(Corsoy x Wayne) x Calland	Corsoy x Wayne	PI548527
(Custer x Dyer) x PI88788	Custer x Dyer	PI88788
(D49-2491 (4) x Hawkeye) x (Ford x PI68708)	D49-2491 (4) x Hawkeye	Ford x PI68708
(D68-B4 x R66-1516) x Ray	D68-B4 x R66-1516	Ray
(Da Bai Ke x Da Li Huang) x SRF400	Da Bai Ke x Da Li Huang	PI548682
(DAK2301A2R x Dekalb DKB20-52) x MON89788	DAK2301A2R x Dekalb DKB20-52	MON89788
(Dare (2) x PI96983) x J74-47	Dare (2) x PI96983	J74-47
(DCP3706B0R x DGL4405B0R) x CGL4504D0C	DCP3706B0R x DGL4405B0R	CGL4504D0C
(Delsoy 5500 (4) x MON40-3-2) x P1	Delsoy 5500 (4) x MON40-3-2	P1
(Disoy x Magna) x Provar	Disoy x Magna	PI548608
(Dourados-1 (5) x Ocepar 9-SS 1) x Tracy M	Dourados 1 (5) x Ocepar 9-SS 1	PI548984
(Dourados-1 x Ocepar 9) x BR 85-206	Dourados 1 x Ocepar 9-SS 1	BR 85-206
(Dowling x Loda) x Dwight	Dowling x Loda	PI597386
(Dowling x Loda) x Dwight (2)	Dowling x Loda	(Dowling x Loda) x Dwight
(Dowling x Loda) x SD01-76R	Dowling x Loda	SD01-76R
(Dowling x Loda) x SD01-76R (2)	Dowling x Loda	(Dowling x Loda) x SD01-76R
(Dunfield x PI101404B) x Clark	Dunfield x PI101404B	PI548533
(Dwight x (Dowling x Loda)) x 277843-07	Dwight x (Dowling x Loda)	277843-07
(Evans x Hobbit 87) (2) x Blackhawk	M61-96 x Hobbit 87	(Evans x Hobbit 87) x Blackhawk
(Evans x Hobbit 87) (3) x Blackhawk	M61-96 x Hobbit 87	(Evans x Hobbit 87) (2) x Blackhawk
(Evans x Hobbit 87) (4) x Blackhawk	M61-96 x Hobbit 87	(Evans x Hobbit 87) (3) x Blackhawk
(Evans x Hobbit 87) x Blackhawk	M61-96 x Hobbit 87	PI548516
(Feng Di Huang x Gong Jiao 5201) x (Tie Feng 3 Hao x 5621)	Feng Di Huang x Gong Jiao 5201	Tie Feng 3 Hao x 5621
(Forrest x Essex) x Bedford	Forrest x Essex	PI548974
(Forrest x PI90763R) x Centennial	Forrest x PI90763R	PI548975
(Forrest x PI90763R) x Centennial (2)	(Forrest x PI90763R) x Centennial	PI548975
(Forrest x Tracy) x (Mack x Forrest)	Forrest x Tracy	Mack x Forrest
(G00-3213 (3) x RR2Y) x (G00-3213 (2) x (G00-3209 x G01-PR68))	G00-3213 (3) x MON89788	G00-3213 (2) x (G00-3209 x G01-PR68)
(Govan x Davis) x F76-8846	Govan x Davis	F76-8846
(Grant x Bavender Special) x Mitchell	Grant x Bavender Special	PI548679
(GT1380 x Asgrow 3127) x (Century 84 x (PRX325260 x PRX107132))	GT1380 x Asgrow 3127	Century 84 x (PRX325260 x PRX107132)
(H24 x S77-8) x Bay	H24 x S77-8	PI553043
(Hagood x N474) x N94-199	Hagood x N474	N94-199
(Harcor x (Harosoy-ln x OX611)) x Maple Presto	Harcor x (Harosoy-ln x OX611)	PI548594
(Hark x Wayne) x Amsoy 71	Hark x Wayne	PI548507
(Harosoy x Norchief) x Beeson	Harosoy x Norchief	PI548510
(Hill x PI245331) x D70-7202	Hill x PI245331	D70-7202
(Holmberg 840-7-3 x Evans (2)) x Maple Arrow	Holmberg 840-7-3 x Evans (2)	PI548593
(J009 x (Pioneer 9091 x Asgrow 2234)) x Pioneer 91B12	J009 x (Pioneer 9091 x Asgrow 2234)	PI615538
(J86197893050 x Asgrow 2396) x Asgrow 3322	J86197893050 x Asgrow 2396	PI556928
(Ken Feng x AC Proteus) x Tamba Black	Ken Feng x AC Proteus	Tamba Black
(Kirby x Forrest) x PI159925	Kirby x Forrest	PI159925
(Kottman x HF9667-2) x ((PI399073 x Syngenta S19-90) x Kottman)	Kottman x HF9667-2	(PI399073 x Syngenta S19-90) x Kottman
(Kottman x HF9667-2) x (PI399073 x Syngenta S19-90)	Kottman x HF9667-2	PI399073 x Syngenta S19-90
(L15 (5) x L12) x (Wayne (10) x Kanrich)	L15 (5) x L12	Wayne (10) x Kanrich
(L72U-2567 x Essex) (2) x Williams 82	L72U-2567 x Essex	(L72U-2567 x Essex) x Williams 82
(L72U-2567 x Essex) (3) x Williams 82	L72U-2567 x Essex	(L72U-2567 x Essex) (2) x Williams 82
(L72U-2567 x Essex) (4) x Williams 82	L72U-2567 x Essex	(L72U-2567 x Essex) (3) x Williams 82
(L72U-2567 x Essex) (5) x Williams 82	L72U-2567 x Essex	(L72U-2567 x Essex) (4) x Williams 82
(L72U-2567 x Essex) x Williams 82	L72U-2567 x Essex	PI518671
(LD01-7323 (2) x L85-2378) x (LD01-7323 (2) x PE33)	LD01-7323 (2) x L85-2378	LD01-7323 (2) x G01-PR33
(LD01-7323 (2) x PI547875) x (LD01-7323 (2) x G01-PR33)	LD01-7323 (2) x L85-2378	LD01-7323 (2) x G01-PR33
(LD01-7323 (2) x PI547875) x (LD01-7323 (2) x PE33)	LD01-7323 (2) x L85-2378	LD01-7323 (2) x G01-PR33
(Lee (4) x Peking) x (Scott (2) x Peking)	Lee (4) x Peking	Scott (2) x Peking
(Lincoln (2) x Richland) x PI180501	Lincoln (2) x Richland	PI180501
(M387 x M406) x PI438473	M387 x M406	PI438473
(M61-96 x Hobbit 87) (4) x Blackhawk	M61-96 x Hobbit 87	M61-96 x (Hobbit 87 (3) x Blackhawk)
(M62-173 x T106) x Altona	M62-173 x T106	PI548504
(M75-314 x (Chico x Hartz 936)) x (Chico x PI361061)	M75-315 x (Chico x Hartz 936)	Chico x PI361061
(Mack x Corsoy) x B216	Mack x Corsoy	PI548689
(Mack x Forrest) x J74-45	Mack x Forrest	J74-45
(Maple Arrow x J80989-01833) x Hong Feng	Maple Arrow x J80989-01833	Hong Feng
(Maple Arrow x PI361088B) x Maple Glen	Maple Arrow x PI361088B	PI548643
(Maple Arrow x PI361088B) x Maple Glen (2)	(Maple Arrow x PI361088B) x Maple Glen	PI548643
(Maple Arrow x PI361088B) x Maple Glen (3)	(Maple Arrow x PI361088B) x Maple Glen (2)	PI548643
(Maple Presto (3) x X824A-ve) x OT89-5	Maple Presto (3) x X824A-ve	PI546043
(Maple Presto x Evans) x Jizuka	Maple Presto x Evans	PI561386
(Maple Presto x Evans) x OX611	Maple Presto x Evans	OX611
(Maple Presto x Williams) x Weber	Maple Presto x Williams	PI548524
(Maxcy x N474) x N94-199	Maxcy x N474	N94-199
(McCall x Maple Isle) x Pioneer 9042	McCall x Maple Isle	PI584460
(Merit x (Harosoy x Norchief)) x (Traverse x PI196163)	Merit x (Harosoy x Norchief)	Traverse x PI196163
(Merit x M406) x Steele	Merit x M406	PI548620
(Merit x PI53293) x PI189950	Merit x PI53293	PI189950
(MO304 x Asgrow 3127) x (Asgrow 3733 x Resnik)	MO304 x Asgrow 3127	Asgrow 3733 x Resnik
(N64-2451 x Dyer) x Pickett 71	N64-2451 x Dyer	PI548982
(N70-1501 x D72-8867A) x SB117	N70-1501 x D72-8867A	SB117
(N90-2013 x C1726) x N88-431	N90-2013 x C1726	N88-431
(NC55 (3) x S62-5-16-12) x RA63-19-2	NC55 (3) x S62-5-16-12	RA63-19-2
(P449 x Dixie) x Mandarin	P449 x Dixie	PI548378
(Paran� x Bossier) (2) x Davis 1	Parana x Bossier	(Parana x Bossier) x Davis 1
(Parana x Bossier) x Davis 1	Parana x Bossier	Davis 1
(PI196529 x Maple Arrow (6)) x (Maple Presto x Evans)	PI196529 x Maple Arrow (6)	Maple Presto x Evans
(PI230979 x Lee 68) x (Davis x Bragg)	PI230979 x Lee 68	Davis x Bragg
(PI261475 x Pridesoy II) x Provar	PI261475 x Pridesoy II	PI548608
(PI399073 x Syngenta S19-90) x Kottman	PI399073 x Syngenta S19-90	PI612594
(PI438477 x Evans (2)) x Evans-e3	PI438477 x Evans (2)	Evans-e3
(PI438477 x Evans (2)) x Evans-e3 (2)	(PI438477 x Evans (2)) x Evans-e3	Evans-e3
(PI438477 x Evans (2)) x Evans-e3 (3)	(PI438477 x Evans (2)) x Evans-e3 (2)	Evans-e3
(PI438477 x Evans (2)) x Evans-e3 (4)	(PI438477 x Evans (2)) x Evans-e3 (3)	Evans-e3
(PI438477 x Evans (2)) x L62-667	PI438477 x Evans (2)	PI547716
(PI438477 x Evans (2)) x L62-667 (2)	(PI438477 x Evans (2)) x L62-667	PI547716
(PI438477 x Evans (2)) x L62-667 (3)	(PI438477 x Evans (2)) x L62-667 (2)	PI547716
(PI438477 x Evans (2)) x L62-667 (4)	(PI438477 x Evans (2)) x L62-667 (3)	PI547716
(PI438477 x Evans (2)) x L62-667 (5)	(PI438477 x Evans (2)) x L62-667 (4)	PI547716
(PI438477 x Evans (2)) x L62-667 (6)	(PI438477 x Evans (2)) x L62-667 (5)	PI547716
(PI438477 x Evans) x L62-667	PI438477 x Evans	PI547716
(PI438477 x Evans) x L62-667 (2)	(PI438477 x Evans) x L62-667	PI547716
(PI438477 x Evans) x L62-667 (3)	(PI438477 x Evans) x L62-667 (2)	PI547716
(PI438477 x Evans) x L62-667 (4)	(PI438477 x Evans) x L62-667 (3)	PI547716
(PI438477 x Evans) x L62-667 (5)	(PI438477 x Evans) x L62-667 (4)	PI547716
(PI438477 x Evans) x L62-667 (6)	(PI438477 x Evans) x L62-667 (5)	PI547716
(PI438477 x Evans) x L62-667 (7)	(PI438477 x Evans) x L62-667 (6)	PI547716
(PI532465 x HS4-5450) x HS5-7262	PI532465 x HS4-5450	HS5-7262
(PI68600 x L15) x (Calland x PI91150)	PI68600 x L15	Calland x PI91150
(PI68600 x L15) x L15	PI68600 x L15	PI547798
[truncated: 69,650 more rows]
