# Supplementary material for: PATRIOT: A Pipeline for Tracing Identity-by-Descent for Chromosome Segments to Improve Genomic Prediction in Self-Pollinating Crop Species
Source: Front Plant Sci. 2021 Sep 29;12:676269. doi: 10.3389/fpls.2021.676269 (PMC8562157; doi:10.3389/fpls.2021.676269)
Supplement: Supplementary file 2 [file Data_Sheet_2.csv]

Environment	TestingAEE	TrainingAEE	TestingStandard	TrainingStandard	Trait	Population Size	Testing AEE/Standard
2011_IL	0.711306945	0.715530675	0.748914746	0.856662393	DTM	2499	0.949783602
2011_NE	0.660533031	0.763396209	0.63925313	0.862265338	DTM	2502	1.033288692
2011_IL	0.484170598	0.62683645	0.606860278	0.787829738	Fiber	2502	0.797828784
2011_NE	0.590845738	0.651282991	0.69612714	0.82317405	Fiber	2502	0.848761245
2012_IA	0.491816942	0.568676008	0.42468754	0.51758456	Fiber	3407	1.158067745
2012_IN	0.477422989	0.542551541	0.381095049	0.529134248	Fiber	5124	1.252766183
2012_IL	0.543587435	0.573318813	0.441953857	0.55191011	Fiber	5162	1.229964229
2011_NE	0.569761425	0.650223724	0.562269253	0.768458653	Htin	2502	1.013324883
2011_IL	0.599757691	0.686960387	0.625762033	0.805764394	Htin	2503	0.95844372
2011_IL	0.463920835	0.586600085	0.42570716	0.595754219	Lodging	2499	1.089765169
2011_NE	0.511252685	0.590880546	0.592776704	0.732498622	Lodging	2502	0.862470948
2011_NE	0.513324553	0.556871237	0.447181168	0.586464661	Moisture	2502	1.147911831
2011_IL	0.728822828	0.758921671	0.670710426	0.789617511	Moisture	2502	1.086643058
2012_IA	0.132592886	0.34383356	0.115028549	0.285866017	Moisture	3407	1.152695455
2012_IN	0.337372687	0.427116206	0.275651823	0.417349087	Moisture	5124	1.22390878
2012_IL	0.458497872	0.500676515	0.389926708	0.54821833	Moisture	5162	1.175856544
2011_IL	0.499332641	0.627186838	0.616640865	0.794385643	Seed Oil	2502	0.809762488
2011_NE	0.557127552	0.622229078	0.692897479	0.801961726	Seed Oil	2502	0.804054812
2012_IA	0.526714005	0.577407626	0.420014178	0.52912137	Seed Oil	3407	1.254038633
2012_IN	0.534967263	0.593455539	0.43693336	0.568758419	Seed Oil	5124	1.224368089
2012_IL	0.539195253	0.571389479	0.428930057	0.528003543	Seed Oil	5162	1.25707034
2011_IL	0.536884329	0.634939733	0.580875786	0.775317228	Seed Protein	2502	0.924267016
2011_NE	0.634068657	0.64097285	0.771420236	0.833002311	Seed Protein	2502	0.821949733
2012_IA	0.506636937	0.551960995	0.458282962	0.576770831	Seed Protein	3407	1.105511179
2012_IN	0.474633139	0.525007665	0.437223222	0.542977843	Seed Protein	5124	1.085562512
2012_IL	0.469820118	0.527620323	0.394851222	0.526954678	Seed Protein	5162	1.189866187
2013_MO	0.658915996	0.787106439	0.56745433	0.796435423	Yield	805	1.161178904
2012_MI	0.74786087	0.770770809	0.581327799	0.777135421	Yield	816	1.286470167
2012_MO	0.652912358	0.767981635	0.597007405	0.832138766	Yield	827	1.093641976
2012_OHmc	0.334219494	0.577078489	0.254929743	0.505889978	Yield	1627	1.311025896
2012_OHmian	0.712300999	0.774857966	0.598094841	0.7367146	Yield	1627	1.190949914
2011_NE	0.566549879	0.65212092	0.59571343	0.768448537	Yield	2502	0.951044328
2011_IL	0.563249491	0.621980446	0.552592996	0.65666324	Yield	2503	1.019284529
2012_KS	0.59333025	0.653969575	0.495026664	0.618224998	Yield	3181	1.198582406
2013_KS	0.524683254	0.613971954	0.42976405	0.60177563	Yield	3257	1.220863525
2012_IN	0.581950784	0.614714242	0.516041987	0.627175638	Yield	5071	1.127719835
2013_IA	0.461632509	0.529627919	0.397023422	0.520525708	Yield	5128	1.162733691
2012_IA	0.508359236	0.562593121	0.428896679	0.5582121	Yield	5139	1.185272026
2012_NE	0.518060912	0.580822121	0.435332793	0.586177639	Yield	5156	1.190034201
2013_IN	0.495597066	0.512126696	0.378467692	0.515589504	Yield	5165	1.309483152
2013_IL	0.52182437	0.554413454	0.44085006	0.551369368	Yield	5166	1.183677665
2012_IL	0.418589445	0.546734533	0.331034743	0.523293301	Yield	5167	1.264487952
